# Supplementary material for: Prognostic value and therapeutic potential of NEK family in stomach adenocarcinoma
Source: J Cancer. 2024 Apr 15;15(10):3154–72. doi: 10.7150/jca.90197 (PMC11064251; doi:10.7150/jca.90197)
Supplement: Supplementary file 1 — Supplementary table 1. [file jcav15p3154s1.xls]

## Sheet: Sheet1
sample_id	patient.age_at_initial_pathologic_diagnosis	patient.gender	patient.stage_event.pathologic_stage	patient.neoplasm_histologic_grade	patient.stage_event.tnm_categories.pathologic_categories.pathologic_N	patient.stage_event.tnm_categories.pathologic_categories.pathologic_T	patient.stage_event.tnm_categories.pathologic_categories.pathologic_M	patient.primary_lymph_node_presentation_assessment	patient.anatomic_neoplasm_subdivision	patient.barretts_esophagus	patient.vital_status
TCGA-3M-AB46	70	MALE	Stage IB	G2	N0	T2b	MX	YES	Other (please specify)	No	Alive
TCGA-3M-AB47	51	MALE	Stage IIIB	G3	N2	T3	MX	YES	Stomach (NOS)	No	Dead
TCGA-B7-5816	51	FEMALE	Stage IIB	G3	N0	T4a	M0	YES	Fundus/Body	No	Alive
TCGA-B7-5818	62	MALE	Stage IB	G3	N0	T2	M0	YES	Fundus/Body	Not Available	Alive
TCGA-B7-A5TI	52	MALE	Stage IIIC	G3	N3	T4	M0	YES	Fundus/Body	Not Available	Alive
TCGA-B7-A5TJ	74	MALE	Stage IIB	G1	NX	T4a	M0	NO	Fundus/Body	Not Available	Alive
TCGA-B7-A5TK	51	MALE	Stage IIIA	G3	Discrepancy	T4	M0	NO	Discrepancy	Unknown	Alive
TCGA-B7-A5TN	60	MALE	Stage IIB	G2	NX	T4a	M0	NO	Fundus/Body	Not Available	Alive
TCGA-BR-4183	55	FEMALE	Stage IIIA	G3	N1	T3	M0	YES	Cardia/Proximal	Not Available	Alive
TCGA-BR-4184	70	MALE	Stage IIIA	G2	N1	T3	MX	YES	Antrum/Distal	Not Available	Alive
TCGA-BR-4187	56	MALE	Not Available	G3	NX	TX	M0	Not Available	Antrum/Distal	Not Available	Alive
TCGA-BR-4188	53	FEMALE	Not Available	G3	N1	TX	M0	YES	Cardia/Proximal	Not Available	Alive
TCGA-BR-4191	72	MALE	Not Available	G2	N1	TX	M0	YES	Not Available	Not Available	Alive
TCGA-BR-4201	66	FEMALE	Not Available	G1	NX	T2a	M0	Not Available	Cardia/Proximal	Not Available	Alive
TCGA-BR-4253	80	FEMALE	Stage IIIA	G3	N1	T3	M0	YES	Fundus/Body	Not Available	Alive
TCGA-BR-4255	76	FEMALE	Stage IIIA	G3	N1	T3	M0	YES	Not Available	Not Available	Alive
TCGA-BR-4256	80	MALE	Not Available	G2	N1	TX	M0	YES	Antrum/Distal	Not Available	Alive
TCGA-BR-4257	79	FEMALE	Not Available	G2	NX	TX	M0	Not Available	Antrum/Distal	Not Available	Alive
TCGA-BR-4267	51	MALE	Stage IB	G2	N0	T2a	M0	YES	Not Available	Not Available	Alive
TCGA-BR-4279	43	MALE	Stage II	G3	N1	T2a	M0	YES	Not Available	Not Available	Alive
TCGA-BR-4280	78	FEMALE	Stage III	G2	N1	T2b	M0	YES	Not Available	Not Available	Alive
TCGA-BR-4292	73	FEMALE	Not Available	G1	NX	T1	M0	Not Available	Fundus/Body	Not Available	Alive
TCGA-BR-4294	65	MALE	Not Available	G2	NX	T2a	M0	Not Available	Fundus/Body	Not Available	Alive
TCGA-BR-4357	58	MALE	Not Available	G2	NX	T3	MX	Not Available	Fundus/Body	Not Available	Alive
TCGA-BR-4361	66	FEMALE	Stage IIIA	G3	N0	T4	M0	YES	Not Available	Not Available	Alive
TCGA-BR-4362	74	FEMALE	Not Available	G3	N1	TX	M0	YES	Stomach (NOS)	Not Available	Alive
TCGA-BR-4363	60	FEMALE	Not Available	G3	NX	T3	MX	Not Available	Fundus/Body	Not Available	Alive
TCGA-BR-4366	87	MALE	Not Available	G2	NX	TX	M0	Not Available	Antrum/Distal	Not Available	Alive
TCGA-BR-4367	78	MALE	Not Available	G3	N1	TX	M0	YES	Antrum/Distal	Not Available	Alive
TCGA-BR-4368	78	FEMALE	Stage IV	G3	N2	T4	M0	YES	Antrum/Distal	Not Available	Alive
TCGA-BR-4369	75	MALE	Not Available	G3	NX	TX	M0	Not Available	Cardia/Proximal	Not Available	Alive
TCGA-BR-4370	74	FEMALE	Not Available	G2	NX	TX	M0	Not Available	Antrum/Distal	Not Available	Alive
TCGA-BR-4371	71	FEMALE	Not Available	G1	NX	T2	M0	Not Available	Not Available	Not Available	Alive
TCGA-BR-6452	78	FEMALE	Stage IIA	G3	N0	T3	M0	YES	Fundus/Body	Not Available	Alive
TCGA-BR-6453	54	MALE	Stage IIA	G3	N1	T2	M0	YES	Fundus/Body	Not Available	Alive
TCGA-BR-6454	58	MALE	Stage IIA	G3	N0	T3	M0	YES	Cardia/Proximal	Not Available	Alive
TCGA-BR-6455	59	MALE	Stage IIB	G3	N1	T3	M0	YES	Fundus/Body	Not Available	Alive
TCGA-BR-6456	74	FEMALE	Stage IIB	G2	N1	T3	M0	YES	Fundus/Body	Not Available	Alive
TCGA-BR-6457	69	MALE	Stage IIA	G3	N0	T3	M0	YES	Fundus/Body	Not Available	Alive
TCGA-BR-6458	57	FEMALE	Stage IIB	G3	N1	T3	M0	YES	Fundus/Body	Not Available	Alive
TCGA-BR-6563	60	MALE	Stage IIB	G3	N1	T3	M0	YES	Antrum/Distal	Not Available	Alive
TCGA-BR-6564	46	FEMALE	Stage IIIA	G3	N2	T3	M0	YES	Fundus/Body	Not Available	Alive
TCGA-BR-6565	67	MALE	Stage IIB	G2	N0	T4a	M0	YES	Fundus/Body	Not Available	Alive
TCGA-BR-6566	64	FEMALE	Stage IIA	G3	N0	T3	M0	YES	Fundus/Body	Not Available	Alive
TCGA-BR-6705	68	FEMALE	Stage IIIB	G3	N3a	T3	M0	YES	Fundus/Body	Not Available	Alive
TCGA-BR-6706	63	MALE	Stage IIIA	G3	N1	T3	M0	YES	Cardia/Proximal	Not Available	Alive
TCGA-BR-6707	75	MALE	Stage IIA	G3	N0	T3	M0	YES	Fundus/Body	Not Available	Alive
TCGA-BR-6709	57	FEMALE	Stage IIIB	G3	N3a	T3	M0	YES	Cardia/Proximal	Not Available	Alive
TCGA-BR-6710	41	MALE	Stage IB	G2	N0	T2	M0	YES	Gastroesophageal Junction	Not Available	Alive
TCGA-BR-6801	70	MALE	Stage IIA	G2	N0	T3	M0	YES	Fundus/Body	Not Available	Alive
TCGA-BR-6802	65	MALE	Stage IIIA	G3	N2	T3	M0	YES	Fundus/Body	Not Available	Alive
TCGA-BR-6803	54	FEMALE	Stage IIA	G3	N0	T3	M0	YES	Fundus/Body	Not Available	Alive
TCGA-BR-6852	64	FEMALE	Stage IIA	G3	N0	T3	M0	YES	Gastroesophageal Junction	Not Available	Alive
TCGA-BR-7196	64	MALE	Stage IV	G3	N3a	T3	M1	YES	Cardia/Proximal	Not Available	Alive
TCGA-BR-7197	69	MALE	Stage II	GX	N0	T3	M0	YES	Antrum/Distal	Not Available	Alive
TCGA-BR-7703	81	MALE	Stage IA	G2	N0	T1b	M0	YES	Fundus/Body	Not Available	Alive
TCGA-BR-7704	69	FEMALE	Stage II	G3	N0	T3	M0	YES	Fundus/Body	Not Available	Alive
TCGA-BR-7707	69	FEMALE	Stage IB	G3	N0	T2	M0	YES	Fundus/Body	Not Available	Alive
TCGA-BR-7715	65	MALE	Stage IIA	G2	N0	T3	M0	YES	Fundus/Body	Not Available	Alive
TCGA-BR-7716	62	FEMALE	Stage IIB	G2	N1	T3	M0	YES	Fundus/Body	Not Available	Alive
TCGA-BR-7717	63	MALE	Stage IV	G2	N1	T4	M0	YES	Cardia/Proximal	Not Available	Alive
TCGA-BR-7722	62	MALE	Stage IIB	G3	N1	T3	M0	YES	Gastroesophageal Junction	Not Available	Alive
TCGA-BR-7723	59	MALE	Stage IIIB	G3	N3a	T3	M0	YES	Fundus/Body	Not Available	Alive
TCGA-BR-7851	74	MALE	Stage IIB	G3	N0	T4a	M0	YES	Fundus/Body	Not Available	Alive
TCGA-BR-7901	74	MALE	Stage IIB	G2	N1	T3	M0	YES	Gastroesophageal Junction	Not Available	Alive
TCGA-BR-7957	50	FEMALE	Stage IV	GX	N3a	T3	M1	YES	Fundus/Body	Not Available	Alive
TCGA-BR-7958	60	MALE	Stage IIIB	G3	N0	T4b	M0	YES	Fundus/Body	Not Available	Alive
TCGA-BR-7959	59	MALE	Stage IIIA	G3	N1	T4a	M0	YES	Cardia/Proximal	Not Available	Alive
TCGA-BR-8058	53	FEMALE	Stage IIIB	G3	N2	T4a	M0	YES	Antrum/Distal	Not Available	Alive
TCGA-BR-8059	72	MALE	Stage III	G3	N1	T4	M0	YES	Fundus/Body	Unknown	Alive
TCGA-BR-8060	75	FEMALE	Stage IIB	G3	N2	T2	M0	YES	Cardia/Proximal	Not Available	Alive
TCGA-BR-8077	58	FEMALE	Stage IIIB	G2	N1	T4b	M0	YES	Fundus/Body	Not Available	Alive
TCGA-BR-8078	70	FEMALE	Stage IIB	G3	N0	T4a	M0	YES	Fundus/Body	Not Available	Alive
TCGA-BR-8080	72	FEMALE	Stage IIIC	G3	N3a	T4	M0	YES	Fundus/Body	Not Available	Alive
TCGA-BR-8081	71	FEMALE	Stage IIB	G2	N0	T4a	M0	YES	Fundus/Body	Not Available	Alive
TCGA-BR-8284	72	FEMALE	Stage IIIC	G3	N3a	T4a	M0	YES	Antrum/Distal	Unknown	Alive
TCGA-BR-8285	57	FEMALE	Stage IIIC	G3	N3a	T4a	M0	YES	Fundus/Body	Unknown	Alive
TCGA-BR-8286	49	MALE	Stage II	G3	N0	T3	M0	YES	Antrum/Distal	Unknown	Alive
TCGA-BR-8289	57	MALE	Stage IV	G3	N3a	T4	M1	YES	Fundus/Body	Unknown	Alive
TCGA-BR-8291	61	MALE	Stage IIB	GX	N1	T3	M0	YES	Antrum/Distal	Unknown	Alive
TCGA-BR-8295	60	FEMALE	Stage IIB	G3	N0	T4a	M0	YES	Fundus/Body	Unknown	Alive
TCGA-BR-8296	58	FEMALE	Stage IIIC	G3	N2	T4b	M0	YES	Fundus/Body	Unknown	Alive
TCGA-BR-8297	58	MALE	Stage IIIC	GX	N3a	T4b	M0	YES	Fundus/Body	Unknown	Alive
TCGA-BR-8360	66	MALE	Stage IIA	G2	N0	T3	M0	YES	Fundus/Body	Unknown	Alive
TCGA-BR-8361	71	FEMALE	Stage IIIC	G3	N2	T4b	M0	YES	Fundus/Body	Not Available	Alive
TCGA-BR-8362	65	MALE	Stage IIIC	G3	N3a	T4b	M0	YES	Fundus/Body	Unknown	Alive
TCGA-BR-8363	73	FEMALE	Stage IB	G3	N0	T2	M0	YES	Antrum/Distal	Unknown	Dead
TCGA-BR-8364	42	FEMALE	Stage IIIC	G3	N2	T4b	M0	YES	Fundus/Body	Unknown	Alive
TCGA-BR-8365	70	FEMALE	Stage IIA	G3	N0	T3	M0	YES	Fundus/Body	Unknown	Alive
TCGA-BR-8366	80	FEMALE	Stage IIA	G3	N0	T3	M0	YES	Fundus/Body	Unknown	Alive
TCGA-BR-8367	55	MALE	Stage IIIB	G3	N3a	T3	M0	YES	Fundus/Body	Unknown	Alive
TCGA-BR-8368	84	FEMALE	Stage IB	G3	N0	T2	M0	YES	Fundus/Body	Unknown	Alive
TCGA-BR-8369	76	FEMALE	Stage IIIB	G3	N3a	T3	M0	YES	Antrum/Distal	Unknown	Alive
TCGA-BR-8370	64	MALE	Stage IIIB	G3	N3a	T3	M0	YES	Cardia/Proximal	Unknown	Alive
TCGA-BR-8371	62	MALE	Stage IIIB	G3	N3a	T3	M0	YES	Cardia/Proximal	Unknown	Alive
TCGA-BR-8372	63	MALE	Stage IIIC	G3	N3a	T4b	M0	YES	Fundus/Body	Unknown	Alive
TCGA-BR-8373	65	FEMALE	Stage IIIA	G2	N1	T4a	M0	YES	Fundus/Body	Unknown	Alive
TCGA-BR-8380	55	MALE	Stage IIIC	G3	N3a	T4a	M0	YES	Antrum/Distal	Unknown	Alive
TCGA-BR-8381	51	MALE	Stage IIB	G3	N1	T3	M0	YES	Fundus/Body	No	Alive
TCGA-BR-8382	67	FEMALE	Stage IIIC	G3	N3a	T4b	M0	YES	Antrum/Distal	Unknown	Alive
TCGA-BR-8384	69	MALE	Stage IIIC	G3	N2	T4b	M0	YES	Antrum/Distal	Unknown	Alive
TCGA-BR-8483	59	MALE	Stage IIIA	G2	N2	T3	M0	YES	Antrum/Distal	No	Alive
TCGA-BR-8484	61	MALE	Stage IIIA	G2	N1	T4a	M0	YES	Fundus/Body	No	Alive
TCGA-BR-8485	68	FEMALE	Stage IIIC	G3	N3a	T4	M0	YES	Fundus/Body	Unknown	Alive
TCGA-BR-8486	90	FEMALE	Stage IA	G2	N0	T1b	M0	YES	Fundus/Body	Unknown	Alive
TCGA-BR-8487	64	FEMALE	Stage IIA	G3	N0	T3	M0	YES	Antrum/Distal	No	Alive
TCGA-BR-8588	55	FEMALE	Stage IIB	G3	N0	T4a	M0	YES	Fundus/Body	Unknown	Alive
TCGA-BR-8589	56	MALE	Stage IIIB	G3	N1	T4b	M0	YES	Fundus/Body	Unknown	Alive
TCGA-BR-8590	62	MALE	Stage IIIC	G3	N2	T4b	M0	YES	Fundus/Body	Unknown	Alive
TCGA-BR-8591	79	MALE	Stage IIIC	G3	N3a	T4a	M0	YES	Antrum/Distal	Unknown	Alive
TCGA-BR-8592	63	FEMALE	Stage IIIB	G3	N1	T4b	M0	YES	Fundus/Body	Unknown	Alive
TCGA-BR-8676	59	MALE	Stage IIIB	G3	N3a	T3	M0	YES	Antrum/Distal	No	Alive
TCGA-BR-8677	74	FEMALE	Stage IIIB	G3	N3a	T3	M0	YES	Antrum/Distal	No	Alive
TCGA-BR-8678	76	MALE	Stage IB	G2	N0	T2	M0	YES	Fundus/Body	Unknown	Alive
TCGA-BR-8679	63	FEMALE	Stage IB	G2	N0	T2	M0	YES	Fundus/Body	Unknown	Alive
TCGA-BR-8680	45	MALE	Stage IV	G2	N2	T4b	M1	YES	Antrum/Distal	No	Alive
TCGA-BR-8682	52	MALE	Stage IIB	G3	N0	T4a	M0	YES	Antrum/Distal	No	Alive
TCGA-BR-8683	75	MALE	Stage IIIB	G3	N2	T4a	M0	YES	Antrum/Distal	No	Alive
TCGA-BR-8686	69	MALE	Stage IIIB	G3	N1	T4b	M0	YES	Antrum/Distal	No	Alive
TCGA-BR-8687	67	FEMALE	Stage IIIC	G3	N2	T4b	M0	YES	Cardia/Proximal	Unknown	Alive
TCGA-BR-8690	54	FEMALE	Stage IIIB	G2	N3a	T3	M0	YES	Cardia/Proximal	No	Alive
TCGA-BR-A44T	53	FEMALE	Stage IIA	G3	N0	T3	M0	YES	Cardia/Proximal	No	Alive
TCGA-BR-A44U	70	MALE	Stage IIIB	G3	N3a	T3	M0	YES	Antrum/Distal	No	Alive
TCGA-BR-A452	57	MALE	Stage IIIA	G3	N1	T4a	M0	YES	Antrum/Distal	No	Alive
TCGA-BR-A453	51	MALE	Stage IV	G3	N3a	T4a	M1	YES	Antrum/Distal	No	Alive
TCGA-BR-A4CQ	58	MALE	Stage IIIA	G3	N1	T4a	M0	YES	Cardia/Proximal	No	Alive
TCGA-BR-A4CR	70	FEMALE	Stage IIIC	G3	N3a	T4b	M0	YES	Fundus/Body	Unknown	Alive
TCGA-BR-A4CS	77	MALE	Stage IIIC	G3	N3a	T4b	M0	YES	Fundus/Body	Unknown	Alive
TCGA-BR-A4IU	34	FEMALE	Stage IIIA	G3	N1	T4a	M0	YES	Antrum/Distal	No	Alive
TCGA-BR-A4IV	47	MALE	Stage IIIB	G3	N2	T4a	M0	YES	Antrum/Distal	No	Alive
TCGA-BR-A4IY	58	MALE	Stage IIB	G3	N0	T4a	M0	YES	Antrum/Distal	No	Alive
TCGA-BR-A4IZ	45	FEMALE	Stage IIIB	G3	N2	T4a	M0	YES	Antrum/Distal	No	Alive
TCGA-BR-A4J1	63	MALE	Stage IIIA	G3	N1	T4a	M0	YES	Antrum/Distal	No	Dead
TCGA-BR-A4J2	70	MALE	Stage IIB	G3	N0	T4a	M0	YES	Antrum/Distal	No	Alive
TCGA-BR-A4J4	39	MALE	Stage IIIB	G3	N2	T4a	M0	YES	Antrum/Distal	No	Alive
TCGA-BR-A4J5	56	MALE	Stage IIIA	G3	N1	T4a	M0	YES	Antrum/Distal	No	Alive
TCGA-BR-A4J6	69	FEMALE	Stage IIA	G2	N0	T3	M0	YES	Cardia/Proximal	No	Alive
TCGA-BR-A4J7	49	MALE	Stage IIB	G3	NX	T4a	M0	NO	Antrum/Distal	No	Alive
TCGA-BR-A4J8	71	FEMALE	Stage IIIB	G3	N3a	T3	M0	YES	Cardia/Proximal	No	Alive
TCGA-BR-A4J9	55	MALE	Stage IIA	G3	N0	T3	M0	YES	Antrum/Distal	No	Alive
TCGA-BR-A4PD	72	FEMALE	Stage IIB	G3	N0	T4a	M0	YES	Fundus/Body	No	Alive
TCGA-BR-A4PE	68	FEMALE	Stage IB	G2	N0	T2	M0	YES	Cardia/Proximal	No	Alive
TCGA-BR-A4PF	72	MALE	Stage IIIB	G3	N2	T4a	M0	YES	Antrum/Distal	Unknown	Alive
TCGA-BR-A4QI	70	FEMALE	Stage IIA	G3	N0	T3	M0	YES	Antrum/Distal	No	Alive
TCGA-BR-A4QL	75	FEMALE	Stage IIIB	G2	N3a	T3	M0	YES	Antrum/Distal	No	Alive
TCGA-BR-A4QM	65	MALE	Stage IIIA	G3	N2	T3	M0	YES	Cardia/Proximal	No	Alive
TCGA-CD-5798	82	MALE	Stage II	G2	N0	T3	M0	NO	Antrum/Distal	Not Available	Alive
TCGA-CD-5799	45	MALE	Stage II	G3	N1	T2	M0	NO	Antrum/Distal	Not Available	Alive
TCGA-CD-5800	51	FEMALE	Stage II	G1	N0	T3	M0	YES	Antrum/Distal	Not Available	Alive
TCGA-CD-5801	69	MALE	Stage IIIA	G3	N1	T3	M0	YES	Antrum/Distal	Not Available	Alive
TCGA-CD-5802	58	MALE	Stage II	G2	N0	T3	M0	NO	Cardia/Proximal	Not Available	Alive
TCGA-CD-5803	78	FEMALE	Stage II	G3	N0	T3	M0	NO	Antrum/Distal	Not Available	Alive
TCGA-CD-5804	90	MALE	Discrepancy	G2	N1	T3	M0	YES	Antrum/Distal	No	Alive
TCGA-CD-5813	60	MALE	Stage II	G3	N0	T3	M0	NO	Fundus/Body	Not Available	Alive
TCGA-CD-8524	61	FEMALE	Stage II	G3	N0	T3	M0	NO	Antrum/Distal	Not Available	Alive
TCGA-CD-8525	82	FEMALE	Stage IIIA	G3	N1	T3	M0	YES	Antrum/Distal	Not Available	Alive
TCGA-CD-8526	73	FEMALE	Stage IIIA	G3	N1	T3	M0	YES	Fundus/Body	Not Available	Alive
TCGA-CD-8527	72	FEMALE	Stage II	G2	N1	T2	M0	YES	Antrum/Distal	Not Available	Alive
TCGA-CD-8528	43	FEMALE	Stage IIIA	G3	N0	T4	M0	NO	Antrum/Distal	Not Available	Alive
TCGA-CD-8529	65	MALE	Stage IV	G2	N0	T4	M1	NO	Antrum/Distal	Not Available	Alive
TCGA-CD-8530	51	MALE	Stage II	G3	N0	T3	M0	NO	Fundus/Body	Not Available	Alive
TCGA-CD-8531	66	FEMALE	Stage IIIA	G3	N1	T3	M0	YES	Fundus/Body	Not Available	Alive
TCGA-CD-8532	52	MALE	Stage II	G2	N0	T3	M0	NO	Cardia/Proximal	Not Available	Alive
TCGA-CD-8533	48	MALE	Stage II	G3	N0	T3	M0	NO	Antrum/Distal	Not Available	Alive
TCGA-CD-8534	41	MALE	Stage II	G3	N0	T3	M0	NO	Antrum/Distal	Not Available	Alive
TCGA-CD-8535	59	MALE	Stage IIIA	G3	N1	T3	M0	YES	Fundus/Body	Not Available	Alive
TCGA-CD-8536	74	MALE	Stage II	G3	N0	T3	M0	NO	Fundus/Body	Not Available	Alive
TCGA-CD-A486	68	MALE	Stage IIA	G2	N0	T3	M0	NO	Cardia/Proximal	Not Available	Alive
TCGA-CD-A487	51	MALE	Stage IIB	G3	N1	T3	M0	YES	Antrum/Distal	Not Available	Alive
TCGA-CD-A489	58	MALE	Stage IIA	G3	N0	T3	M0	NO	Antrum/Distal	Not Available	Alive
TCGA-CD-A48A	57	MALE	Stage IIA	G2	N0	T3	M0	NO	Cardia/Proximal	Not Available	Alive
TCGA-CD-A48C	79	FEMALE	Stage IIB	G3	N1	T3	M0	NO	Antrum/Distal	Not Available	Alive
TCGA-CD-A4MG	76	MALE	Stage IIA	G3	N0	T3	M0	NO	Cardia/Proximal	Not Available	Alive
TCGA-CD-A4MH	86	FEMALE	Stage IIA	G2	N0	T3	M0	NO	Antrum/Distal	Not Available	Alive
TCGA-CD-A4MI	62	MALE	Stage IIIA	G1	N1	T3	M0	NO	Antrum/Distal	Not Available	Alive
TCGA-CD-A4MJ	60	MALE	Stage IB	G2	N0	T2	M0	NO	Fundus/Body	Not Available	Alive
TCGA-CG-4300	79	MALE	Stage IIIB	G2	N2	T3	M0	Not Available	Antrum/Distal	Not Available	Dead
TCGA-CG-4301	75	FEMALE	Stage IV	G3	N1	T4	M1	YES	Cardia/Proximal	Not Available	Alive
TCGA-CG-4304	84	MALE	Stage IB	G2	N0	T2a	M0	YES	Cardia/Proximal	Not Available	Alive
TCGA-CG-4305	69	MALE	Stage II	G3	N1	T2a	M0	YES	Antrum/Distal	Not Available	Alive
TCGA-CG-4306	90	MALE	Stage IV	G3	N2	T3	M1	Not Available	Antrum/Distal	Not Available	Dead
TCGA-CG-4436	57	MALE	Stage IB	G2	N0	T2	M0	YES	Stomach (NOS)	Not Available	Alive
TCGA-CG-4437	83	MALE	Stage II	G2	N1	T2	M0	YES	Cardia/Proximal	Not Available	Alive
TCGA-CG-4438	56	MALE	Stage IV	G3	N2	T4	M0	YES	Antrum/Distal	Not Available	Alive
TCGA-CG-4440	68	FEMALE	Stage IV	G3	N3	T3	M1	YES	Fundus/Body	Not Available	Dead
TCGA-CG-4441	83	MALE	Stage IIIA	G2	N2	T2	M0	YES	Fundus/Body	Not Available	Dead
TCGA-CG-4442	85	MALE	Stage IB	G3	N0	T2	M0	YES	Antrum/Distal	Not Available	Alive
TCGA-CG-4443	68	MALE	Stage IA	G2	N0	T1	M0	YES	Fundus/Body	Not Available	Alive
TCGA-CG-4444	76	MALE	Stage IIIA	G3	N2	T2b	M0	YES	Fundus/Body	Not Available	Alive
TCGA-CG-4449	81	MALE	Stage II	G2	N1	T2	M0	YES	Antrum/Distal	Not Available	Alive
TCGA-CG-4455	72	MALE	Stage II	G3	N1	T2b	M0	YES	Cardia/Proximal	Not Available	Alive
TCGA-CG-4460	66	FEMALE	Stage IV	G2	N1	T4	M1	YES	Fundus/Body	Not Available	Dead
TCGA-CG-4462	72	FEMALE	Stage IV	G3	N3	T3	M1	YES	Discrepancy	Not Available	Dead
TCGA-CG-4465	69	FEMALE	Stage IV	G3	N3	T4	M1	YES	Antrum/Distal	Not Available	Dead
TCGA-CG-4466	81	FEMALE	Stage IB	G2	N0	T2a	M0	YES	Cardia/Proximal	Not Available	Alive
TCGA-CG-4469	70	MALE	Stage IV	G3	N3	T3	M0	YES	Stomach (NOS)	Not Available	Dead
TCGA-CG-4472	49	MALE	Stage IV	G3	N1	T4	M0	YES	Antrum/Distal	Not Available	Alive
TCGA-CG-4474	67	FEMALE	Stage IV	G3	N2	T4a	M1	YES	Antrum/Distal	Not Available	Alive
TCGA-CG-4475	76	MALE	Stage IIB	G3	N1	T3	M0	YES	Stomach (NOS)	Not Available	Alive
TCGA-CG-4476	69	MALE	Stage IIIC	G3	N3a	T4b	M0	YES	Fundus/Body	Not Available	Alive
TCGA-CG-4477	58	FEMALE	Stage IB	G3	N0	T2a	M0	YES	Cardia/Proximal	Not Available	Alive
TCGA-CG-5716	86	MALE	Stage IV	G2	N2	T4a	M1	Not Available	Antrum/Distal	Not Available	Alive
TCGA-CG-5717	58	MALE	Stage II	G3	N1	T2b	M0	YES	Cardia/Proximal	No	Dead
TCGA-CG-5718	78	FEMALE	Stage II	G2	N1	T2b	M0	YES	Fundus/Body	No	Alive
TCGA-CG-5719	54	FEMALE	Stage IV	G1	N0	T4	M1	YES	Fundus/Body	No	Alive
TCGA-CG-5720	71	MALE	Stage IB	G3	N0	T2	M0	YES	Cardia/Proximal	No	Dead
TCGA-CG-5721	58	MALE	Stage IV	G3	N1	T4	M0	YES	Antrum/Distal	No	Alive
TCGA-CG-5722	67	FEMALE	Stage IV	G3	N2	T3	M1	YES	Fundus/Body	No	Alive
TCGA-CG-5723	83	MALE	Stage II	G3	N1	T2	M0	YES	Cardia/Proximal	No	Alive
TCGA-CG-5724	59	MALE	Stage IV	G3	N3	T3	M1	YES	Antrum/Distal	No	Dead
TCGA-CG-5725	72	MALE	Stage IB	G3	N0	T2	M0	YES	Cardia/Proximal	No	Dead
TCGA-CG-5726	73	MALE	Stage IA	G2	N0	T1	M0	YES	Antrum/Distal	No	Dead
TCGA-CG-5727	66	MALE	Stage II	G3	N0	T3	M0	YES	Fundus/Body	No	Alive
TCGA-CG-5728	88	FEMALE	Stage IB	G3	N0	T2	M0	YES	Antrum/Distal	No	Alive
TCGA-CG-5730	80	FEMALE	Stage IV	G2	N1	T2	M1	YES	Cardia/Proximal	No	Alive
TCGA-CG-5732	66	MALE	Stage IV	G2	N3	T2	M0	YES	Cardia/Proximal	No	Alive
TCGA-CG-5733	83	FEMALE	Stage IIIA	G3	N2	T2	M0	YES	Antrum/Distal	No	Dead
TCGA-CG-5734	68	MALE	Stage IIIA	G3	N1	T3	M0	YES	Fundus/Body	No	Dead
TCGA-D7-5577	53	FEMALE	Stage IIIA	G2	N3	T2	M0	YES	Cardia/Proximal	No	Alive
TCGA-D7-5578	80	MALE	Stage IIIA	G3	N2	T3	M0	YES	Fundus/Body	No	Alive
TCGA-D7-5579	74	MALE	Stage IIIA	G3	N2	T3	M0	YES	Fundus/Body	No	Alive
TCGA-D7-6518	75	MALE	Stage IIIA	G3	N3	T2	M0	YES	Cardia/Proximal	Not Available	Alive
TCGA-D7-6519	64	FEMALE	Discrepancy	G3	N1	T2	M0	YES	Cardia/Proximal	No	Alive
TCGA-D7-6520	53	MALE	Stage IIIA	G3	N2	T2b	M0	YES	Antrum/Distal	No	Alive
TCGA-D7-6521	65	MALE	Discrepancy	G3	N2	T2b	M0	YES	Fundus/Body	No	Alive
TCGA-D7-6522	58	MALE	Stage IB	G3	N0	T2	M0	YES	Antrum/Distal	No	Alive
TCGA-D7-6524	53	MALE	Stage II	G3	N1	T2	M0	YES	Antrum/Distal	No	Alive
TCGA-D7-6525	58	MALE	Stage IIIA	G3	N2	T2	M0	YES	Cardia/Proximal	No	Alive
TCGA-D7-6526	67	FEMALE	Stage IIIA	G2	N2	T3	M0	YES	Fundus/Body	No	Alive
TCGA-D7-6527	62	MALE	Stage II	G2	N1	T2	M0	YES	Cardia/Proximal	No	Alive
TCGA-D7-6528	70	FEMALE	Stage IB	G2	N0	T2	M0	YES	Fundus/Body	No	Alive
TCGA-D7-6815	70	FEMALE	Stage IIB	G2	N2	T2	M0	YES	Fundus/Body	No	Alive
TCGA-D7-6817	63	MALE	Stage IIIA	G3	N3	T2b	M0	YES	Fundus/Body	No	Alive
TCGA-D7-6818	53	MALE	Stage IIIA	G3	N3	T2	M0	YES	Fundus/Body	No	Alive
TCGA-D7-6820	64	MALE	Stage IIB	G2	N1	T2	M0	YES	Fundus/Body	No	Alive
TCGA-D7-6822	77	MALE	Stage IB	G2	N0	T2	M0	YES	Fundus/Body	Yes	Alive
TCGA-D7-8570	44	MALE	Stage IIIB	G3	N3a	T3	M0	YES	Cardia/Proximal	No	Alive
TCGA-D7-8572	57	MALE	Stage IIB	G2	N2	T2	M0	YES	Fundus/Body	Unknown	Alive
TCGA-D7-8573	57	MALE	Stage IIA	G3	N0	T3	M0	YES	Fundus/Body	No	Alive
TCGA-D7-8574	72	MALE	Stage IIIA	G3	N3a	T2	M0	YES	Antrum/Distal	No	Alive
TCGA-D7-8575	75	MALE	Stage IIIA	G3	N2	T3	M0	YES	Fundus/Body	No	Alive
TCGA-D7-8576	54	FEMALE	Stage IIIB	G3	N3a	T3	M0	YES	Antrum/Distal	No	Alive
TCGA-D7-8578	72	MALE	Stage IB	G2	N0	T2	M0	YES	Antrum/Distal	No	Alive
TCGA-D7-8579	66	FEMALE	Stage IIB	G2	N2	T2	M0	YES	Antrum/Distal	No	Alive
TCGA-D7-A4YT	56	MALE	Stage IIIA	G2	N3a	T2	M0	YES	Cardia/Proximal	No	Alive
TCGA-D7-A4YU	73	MALE	Stage IIIB	G3	N3a	T3	M0	YES	Fundus/Body	No	Alive
TCGA-D7-A4YV	69	FEMALE	Stage IIB	G3	N1	T3	M0	YES	Antrum/Distal	No	Alive
TCGA-D7-A4YX	63	MALE	Stage IIB	G3	N1	T3	M0	YES	Fundus/Body	No	Alive
TCGA-D7-A4YY	61	MALE	Stage IIIB	G3	N3a	T3	M0	YES	Antrum/Distal	No	Alive
TCGA-D7-A4Z0	60	FEMALE	Stage IIB	G3	N2	T2	M0	YES	Antrum/Distal	No	Alive
TCGA-D7-A6ET	76	MALE	Stage IIIB	G2	N3a	T3	M0	YES	Fundus/Body	No	Alive
TCGA-D7-A6EV	71	FEMALE	Stage IIB	G3	N2	T2	M0	YES	Antrum/Distal	No	Alive
TCGA-D7-A6EX	72	FEMALE	Stage IIIA	G3	N2	T3	M0	YES	Antrum/Distal	No	Alive
TCGA-D7-A6EY	72	FEMALE	Stage IIIB	G3	N3a	T3	M0	YES	Antrum/Distal	No	Dead
TCGA-D7-A6EZ	66	MALE	Stage IIIA	G3	N2	T3	M0	YES	Fundus/Body	No	Alive
TCGA-D7-A6F0	79	FEMALE	Stage IB	G3	N0	T2	M0	YES	Cardia/Proximal	No	Alive
TCGA-D7-A6F2	62	MALE	Stage IB	G3	N0	T2	M0	YES	Fundus/Body	Unknown	Alive
TCGA-D7-A747	57	MALE	Stage IIB	G3	N1	T3	M0	YES	Antrum/Distal	Unknown	Dead
TCGA-D7-A748	41	FEMALE	Stage IV	G3	N3	T4a	M1	YES	Fundus/Body	Unknown	Dead
TCGA-D7-A74A	61	FEMALE	Stage IIIA	G2	N2	T3	M0	YES	Cardia/Proximal	No	Alive
TCGA-D7-A74B	52	FEMALE	Stage IIIB	G3	N3	T3	M0	YES	Fundus/Body	No	Dead
TCGA-EQ-5647	86	FEMALE	Stage IV	G2	N3	T4	M1	YES	Antrum/Distal	No	Dead
TCGA-EQ-8122	71	FEMALE	Stage IIB	G3	N1	T3	MX	YES	Antrum/Distal	Not Available	Alive
TCGA-EQ-A4SO	70	MALE	Stage IIIB	G2	N1	T4b	MX	YES	Antrum/Distal	No	Alive
TCGA-F1-6177	90	MALE	Stage I	G2	N1	T1b	MX	YES	Antrum/Distal	No	Alive
TCGA-F1-6874	79	MALE	Stage IB	G3	N0	T2	M0	YES	Cardia/Proximal	No	Alive
TCGA-F1-6875	79	MALE	Stage IA	G2	N0	T2	M0	YES	Antrum/Distal	Not Available	Dead
TCGA-F1-A448	70	MALE	Stage IIIB	G3	N3b	T3	M0	YES	Antrum/Distal	No	Alive
TCGA-F1-A72C	68	MALE	Stage IIA	G2	N0	T3	M0	YES	Antrum/Distal	No	Alive
TCGA-FP-7735	77	MALE	Stage IB	G2	N0	T2	MX	YES	Fundus/Body	Not Available	Alive
TCGA-FP-7829	69	MALE	Stage IIB	G2	N1	T3	M0	YES	Gastroesophageal Junction	Not Available	Alive
TCGA-FP-7916	77	MALE	Stage IIIC	G3	N3a	T4a	MX	YES	Antrum/Distal	Not Available	Alive
TCGA-FP-7998	77	MALE	Stage IIIC	G3	N3a	T4a	MX	YES	Fundus/Body	Not Available	Alive
TCGA-FP-8099	79	MALE	Stage IIA	G2	N0	T3	MX	YES	Gastroesophageal Junction	Unknown	Alive
TCGA-FP-8209	49	MALE	Stage IB	G3	N0	T2a	M0	YES	Antrum/Distal	Not Available	Dead
TCGA-FP-8210	48	MALE	Stage IIIA	G3	N1	T3	M0	YES	Antrum/Distal	Not Available	Dead
TCGA-FP-8211	62	MALE	Stage IIB	G2	N1	T3	MX	YES	Cardia/Proximal	Unknown	Alive
TCGA-FP-8631	68	MALE	Stage IIIA	G2	N2	T3	MX	YES	Gastroesophageal Junction	Unknown	Alive
TCGA-FP-A4BE	55	MALE	Stage IIA	G3	N0	T3	M0	YES	Fundus/Body	Unknown	Alive
TCGA-FP-A4BF	68	MALE	Stage IIIA	G3	N2	T3	M0	YES	Gastroesophageal Junction	Unknown	Alive
TCGA-FP-A8CX	60	MALE	Stage IIIC	G3	N3a	T4b	MX	YES	Fundus/Body	No	Alive
TCGA-FP-A9TM	77	MALE	Discrepancy	G2	N1	T1b	M0	YES	Gastroesophageal Junction	No	Alive
TCGA-HF-7131	Not Available	FEMALE	Stage IB	G2	N0	T2b	MX	YES	Gastroesophageal Junction	Not Available	Alive
TCGA-HF-7132	Not Available	MALE	Stage II	G2	N1	T2b	M0	YES	Antrum/Distal	No	Alive
TCGA-HF-7133	Not Available	FEMALE	Stage IV	G2	N3	T2b	M0	YES	Gastroesophageal Junction	No	Alive
TCGA-HF-7134	Not Available	MALE	Stage IA	G2	N0	T1	M0	YES	Fundus/Body	No	Alive
TCGA-HF-7136	Not Available	MALE	Stage IIIA	G2	N1	T3	M0	YES	Gastroesophageal Junction	No	Alive
TCGA-HF-A5NB	75	FEMALE	Stage IIIC	G3	N3a	T4a	M0	YES	Antrum/Distal	No	Alive
TCGA-HJ-7597	71	FEMALE	Stage IB	G3	N0	T2b	MX	YES	Fundus/Body	Yes	Dead
TCGA-HU-8238	56	MALE	Discrepancy	G2	Discrepancy	T3	M0	YES	Antrum/Distal	Yes	Alive
TCGA-HU-8243	66	MALE	Stage IIIC	G2	N3b	T4a	M0	YES	Fundus/Body	No	Dead
TCGA-HU-8244	77	FEMALE	Stage IA	G1	N0	T1a	M0	YES	Fundus/Body	No	Alive
TCGA-HU-8245	72	MALE	Stage IIA	G3	N0	T3	M0	YES	Fundus/Body	No	Alive
TCGA-HU-8249	76	MALE	Stage IIIA	G2	N2	T3	M0	YES	Fundus/Body	No	Alive
TCGA-HU-8602	58	FEMALE	Stage IIB	G3	N0	T4a	M0	YES	Antrum/Distal	No	Alive
TCGA-HU-8604	82	FEMALE	Stage IIA	G2	N0	T3	M0	YES	Antrum/Distal	No	Alive
TCGA-HU-8608	70	MALE	Stage IIIB	G3	N2	T4a	M0	YES	Fundus/Body	No	Alive
TCGA-HU-8610	75	MALE	Stage IA	G2	N0	T1b	M0	YES	Fundus/Body	No	Alive
TCGA-HU-A4G2	45	MALE	Stage IIB	G3	N1	T3	M0	YES	Antrum/Distal	No	Alive
TCGA-HU-A4G3	54	MALE	Stage IIB	G2	N2	T2	M0	YES	Antrum/Distal	No	Alive
TCGA-HU-A4G6	74	MALE	Stage IA	G3	N0	T1b	M0	YES	Cardia/Proximal	No	Alive
TCGA-HU-A4G8	71	FEMALE	Stage IIB	G3	N1	T3	M0	YES	Antrum/Distal	No	Alive
TCGA-HU-A4G9	67	FEMALE	Stage IA	G2	N0	T1a	M0	YES	Fundus/Body	No	Alive
TCGA-HU-A4GC	74	MALE	Stage IIIB	G3	N2	T4a	M0	YES	Antrum/Distal	No	Alive
TCGA-HU-A4GD	56	MALE	Stage IIB	G3	N1	T3	M0	YES	Antrum/Distal	No	Alive
TCGA-HU-A4GF	69	MALE	Stage IIA	G2	N0	T3	M0	YES	Antrum/Distal	No	Alive
TCGA-HU-A4GH	75	MALE	Stage IA	G2	N0	T1b	M0	YES	Fundus/Body	No	Alive
TCGA-HU-A4GJ	60	FEMALE	Stage IIIC	G3	N3a	T4	M0	YES	Antrum/Distal	No	Alive
TCGA-HU-A4GN	61	MALE	Stage IIA	G2	N1	T2	M0	YES	Antrum/Distal	Yes	Alive
TCGA-HU-A4GP	62	FEMALE	Stage IIA	G2	N1	T2	M0	YES	Antrum/Distal	No	Alive
TCGA-HU-A4GQ	71	MALE	Stage IIIC	G2	N2	T4b	M0	YES	Antrum/Distal	Yes	Dead
TCGA-HU-A4GT	71	FEMALE	Stage IIA	G3	N0	T3	M0	YES	Antrum/Distal	No	Alive
TCGA-HU-A4GU	73	MALE	Stage IIB	G3	N1	T3	M0	YES	Antrum/Distal	Yes	Alive
TCGA-HU-A4GX	70	FEMALE	Stage IIIC	G3	N2	T4b	M0	YES	Antrum/Distal	No	Alive
TCGA-HU-A4GY	76	FEMALE	Stage IIIA	G3	N1	T4	M0	YES	Antrum/Distal	Yes	Alive
TCGA-HU-A4H0	72	MALE	Stage IIIC	G3	N3b	T4a	M0	YES	Fundus/Body	No	Alive
TCGA-HU-A4H2	58	FEMALE	Stage IIIB	G2	N3b	T3	M0	YES	Antrum/Distal	No	Alive
TCGA-HU-A4H3	56	FEMALE	Stage IIIC	G3	N3b	T4a	M0	YES	Fundus/Body	No	Alive
TCGA-HU-A4H4	53	FEMALE	Stage IIB	G3	N2	T2	M0	YES	Antrum/Distal	No	Alive
TCGA-HU-A4H5	71	MALE	Stage IB	GX	N0	T2	M0	YES	Fundus/Body	No	Alive
TCGA-HU-A4H6	72	FEMALE	Stage IIIA	G2	N2	T3	M0	YES	Antrum/Distal	No	Alive
TCGA-HU-A4H8	77	MALE	Stage IB	G2	N1	T1b	M0	YES	Antrum/Distal	Yes	Alive
TCGA-HU-A4HB	68	MALE	Stage IIB	G3	N2	T2	M0	YES	Antrum/Distal	No	Alive
TCGA-HU-A4HD	73	MALE	Stage IIIA	G2	N2	T3	M0	YES	Antrum/Distal	No	Alive
TCGA-IN-7806	50	MALE	Stage IIB	G3	N1	T3	M0	YES	Gastroesophageal Junction	No	Alive
TCGA-IN-7808	59	MALE	Discrepancy	G3	N3	T3	M1	YES	Gastroesophageal Junction	No	Dead
TCGA-IN-8462	80	MALE	Stage IIB	G2	N1	T2	M0	YES	Gastroesophageal Junction	No	Alive
TCGA-IN-8663	68	MALE	Stage IIB	G3	N2	T2	M0	YES	Gastroesophageal Junction	Yes	Dead
TCGA-IN-A6RI	45	MALE	Stage I	G2	N0	T1b	M0	YES	Gastroesophageal Junction	Yes	Alive
TCGA-IN-A6RJ	64	MALE	Stage IA	G3	N0	T1b	M0	YES	Gastroesophageal Junction	Yes	Alive
TCGA-IN-A6RL	84	MALE	Discrepancy	G2	N1	T2	M0	YES	Gastroesophageal Junction	Unknown	Alive
TCGA-IN-A6RN	72	FEMALE	Stage IIA	G2	N2	T1b	M0	YES	Gastroesophageal Junction	Yes	Alive
TCGA-IN-A6RO	70	MALE	Stage IA	G2	N0	T1b	M0	YES	Gastroesophageal Junction	Unknown	Dead
TCGA-IN-A6RP	63	MALE	Discrepancy	G3	N3	T1b	M0	YES	Gastroesophageal Junction	Unknown	Alive
TCGA-IN-A6RR	84	MALE	Discrepancy	G3	N1	T3	M0	YES	Gastroesophageal Junction	Unknown	Dead
TCGA-IN-A6RS	76	MALE	Stage IA	G2	N0	T1b	M0	YES	Gastroesophageal Junction	Unknown	Alive
TCGA-IN-A7NR	64	FEMALE	Stage IV	G3	N3	T3	M1	YES	Gastroesophageal Junction	Unknown	Alive
TCGA-IN-A7NT	73	FEMALE	Stage IIB	G3	N1	T3	M0	YES	Gastroesophageal Junction	Unknown	Alive
TCGA-IN-A7NU	69	MALE	Stage IIIB	G3	N3	T3	M0	YES	Gastroesophageal Junction	Unknown	Alive
TCGA-IN-AB1V	63	MALE	Stage IA	G2	N0	T1b	M0	YES	Gastroesophageal Junction	Yes	Alive
TCGA-IN-AB1X	78	FEMALE	Stage IIA	G3	N0	T3	M0	YES	Gastroesophageal Junction	Unknown	Alive
TCGA-IP-7968	74	MALE	Stage IIIB	G2	N2	T3	MX	YES	Gastroesophageal Junction	No	Alive
TCGA-KB-A6F5	73	MALE	Stage IIIA	G3	N2	T3	M0	YES	Gastroesophageal Junction	No	Alive
TCGA-KB-A6F7	54	FEMALE	Stage IB	G3	N1	T1	M0	YES	Fundus/Body	No	Alive
TCGA-KB-A93G	68	MALE	Stage IB	G1	N0	T2	M0	YES	Gastroesophageal Junction	No	Alive
TCGA-KB-A93H	79	FEMALE	Stage IIB	G1	N1	T3	M0	YES	Fundus/Body	No	Alive
TCGA-KB-A93J	78	MALE	Stage II	G3	N1	T2b	M0	YES	Other (please specify)	No	Alive
TCGA-MX-A5UG	78	MALE	Stage IIIA	G3	N1	T3	M0	YES	Antrum/Distal	No	Dead
TCGA-MX-A5UJ	86	FEMALE	Stage IIIA	G3	N2	T3	M0	YES	Antrum/Distal	No	Alive
TCGA-MX-A663	66	MALE	Stage IIA	G3	N0	T3	M0	YES	Stomach (NOS)	No	Alive
TCGA-MX-A666	61	MALE	Stage IIA	G2	NX	T2	MX	NO	Other (please specify)	No	Alive
TCGA-R5-A7O7	51	MALE	Stage IV	G2	N1	T3	M1	Not Available	Gastroesophageal Junction	No	Alive
TCGA-R5-A7ZE	66	FEMALE	Stage IIIA	G2	N2	T3	M0	Not Available	Gastroesophageal Junction	No	Dead
TCGA-R5-A7ZF	65	FEMALE	Stage IV	G2	N1	T4a	M1	Not Available	Antrum/Distal	No	Dead
TCGA-R5-A7ZI	44	FEMALE	Stage IV	G3	N1	T4	M1	YES	Stomach (NOS)	No	Alive
TCGA-R5-A7ZR	70	FEMALE	Stage III	G2	NX	T3	M0	Not Available	Fundus/Body	No	Dead
TCGA-R5-A804	54	MALE	Stage IV	G3	N2	T3	M1	Not Available	Stomach (NOS)	No	Dead
TCGA-R5-A805	71	MALE	Stage IIIB	G3	N2	T3	M0	Not Available	Gastroesophageal Junction	No	Dead
TCGA-RD-A7BS	46	MALE	Stage IIIA	G3	N1	T3	M0	YES	Gastroesophageal Junction	Yes	Dead
TCGA-RD-A7BT	66	MALE	Stage IV	G3	N3	T3	M0	YES	Fundus/Body	No	Dead
TCGA-RD-A7BW	68	FEMALE	Stage IB	G3	N0	T2	M0	YES	Fundus/Body	No	Dead
TCGA-RD-A7C1	82	MALE	Stage IB	G3	N0	T2	M0	YES	Fundus/Body	No	Dead
TCGA-RD-A8MV	56	MALE	Stage IIIB	G3	N2	T3	M0	YES	Fundus/Body	No	Alive
TCGA-RD-A8MW	72	MALE	Stage IIIB	G3	N2	T3	M0	YES	Antrum/Distal	No	Dead
TCGA-RD-A8N0	53	FEMALE	Stage IIIB	G3	N2	T3	M0	YES	Fundus/Body	No	Alive
TCGA-RD-A8N1	70	MALE	Stage IIIB	G3	N2	T3	M0	YES	Antrum/Distal	Yes	Alive
TCGA-RD-A8N2	59	FEMALE	Stage IB	G3	N0	T2	M0	YES	Antrum/Distal	No	Alive
TCGA-RD-A8N4	58	FEMALE	Stage IIIA	G3	N1	T3	M0	YES	Antrum/Distal	No	Alive
TCGA-RD-A8N5	78	MALE	Stage IIIA	G2	N1	T3	M0	YES	Fundus/Body	No	Dead
TCGA-RD-A8N6	78	FEMALE	Stage IIIA	G3	N2	T2	M0	YES	Antrum/Distal	No	Dead
TCGA-RD-A8N9	63	FEMALE	Stage II	G3	N1	T2	M0	YES	Gastroesophageal Junction	No	Alive
TCGA-RD-A8NB	80	FEMALE	Stage IIIA	G3	N1	T3	M0	YES	Antrum/Distal	No	Dead
TCGA-SW-A7EA	61	FEMALE	Stage IB	GX	N0	T2	M0	YES	Antrum/Distal	No	Alive
TCGA-SW-A7EB	45	MALE	Stage IIIA	G2	N2	T3	M0	YES	Antrum/Distal	No	Alive
TCGA-VQ-A8DL	69	FEMALE	Stage IIA	G2	N0	T3	M0	YES	Cardia/Proximal	No	Dead
TCGA-VQ-A8DT	43	MALE	Stage IIIB	G3	N3a	T3	M0	YES	Fundus/Body	No	Alive
TCGA-VQ-A8DU	63	MALE	Stage IIIA	G2	N2	T3	M0	YES	Antrum/Distal	No	Dead
TCGA-VQ-A8DV	48	MALE	Stage IB	G2	N0	T2	M0	YES	Antrum/Distal	No	Dead
TCGA-VQ-A8DZ	70	MALE	Stage IV	G3	N3	T4	M1	YES	Antrum/Distal	No	Dead
TCGA-VQ-A8E0	68	MALE	Stage IIIA	G3	N2	T3	M0	YES	Fundus/Body	No	Dead
TCGA-VQ-A8E2	57	MALE	Stage IIIB	G2	N2	T3	M0	YES	Fundus/Body	No	Alive
TCGA-VQ-A8E3	79	MALE	Stage IIA	G3	N0	T3	M0	YES	Antrum/Distal	No	Dead
TCGA-VQ-A8E7	59	MALE	Stage IV	G2	N1	T3	M1	YES	Gastroesophageal Junction	No	Alive
TCGA-VQ-A8P2	68	MALE	Stage IIIA	G2	N1	T4a	M0	YES	Fundus/Body	No	Alive
TCGA-VQ-A8P3	72	MALE	Stage IIIA	G2	N1	T4	M0	YES	Fundus/Body	No	Alive
TCGA-VQ-A8P5	67	MALE	Stage IIA	G3	N0	T3	M0	YES	Fundus/Body	No	Dead
TCGA-VQ-A8P8	72	FEMALE	Stage IIB	G2	N0	T4a	M0	YES	Fundus/Body	No	Alive
TCGA-VQ-A8PB	65	FEMALE	Stage II	G2	N0	T3	M0	YES	Antrum/Distal	No	Alive
TCGA-VQ-A8PC	65	MALE	Stage IIIA	G3	N1	T3	M0	YES	Antrum/Distal	No	Dead
TCGA-VQ-A8PD	69	MALE	Stage IIIC	G2	N3	T4a	M0	YES	Fundus/Body	No	Dead
TCGA-VQ-A8PE	78	MALE	Stage IIIB	G3	N3a	T3	M0	YES	Cardia/Proximal	No	Alive
TCGA-VQ-A8PF	76	MALE	Stage IIIB	G3	N3b	T3	M0	YES	Fundus/Body	No	Dead
TCGA-VQ-A8PH	62	MALE	Stage IIIB	G2	N3	T3	M0	YES	Antrum/Distal	No	Dead
TCGA-VQ-A8PJ	53	MALE	Stage IV	GX	N2	T4	M1	YES	Fundus/Body	No	Dead
TCGA-VQ-A8PK	58	MALE	Stage IIIB	G2	N3a	T3	M0	YES	Gastroesophageal Junction	No	Dead
TCGA-VQ-A8PM	56	MALE	Stage IV	G3	N3	T4	M0	YES	Cardia/Proximal	No	Dead
TCGA-VQ-A8PO	74	MALE	Stage IIB	G3	N0	T4a	M0	YES	Antrum/Distal	No	Dead
TCGA-VQ-A8PP	76	MALE	Stage IV	G2	N1	T4	M0	YES	Fundus/Body	No	Dead
TCGA-VQ-A8PQ	50	FEMALE	Stage IV	G2	N1	T4	M1	YES	Cardia/Proximal	No	Dead
TCGA-VQ-A8PS	76	MALE	Stage IIIA	G2	N1	T3	M0	YES	Other (please specify)	No	Dead
TCGA-VQ-A8PT	65	MALE	Stage IIIB	G3	N0	T4b	M0	YES	Fundus/Body	No	Alive
TCGA-VQ-A8PU	72	FEMALE	Stage IIIA	G3	N1	T4a	M0	YES	Fundus/Body	No	Alive
TCGA-VQ-A8PX	51	MALE	Stage IA	G2	N0	T1	M0	YES	Other (please specify)	No	Alive
TCGA-VQ-A8PY	47	FEMALE	Stage IIIB	G2	N2	T3	M0	YES	Antrum/Distal	No	Dead
TCGA-VQ-A8PZ	56	FEMALE	Stage II	G3	N0	T3	M0	YES	Fundus/Body	No	Alive
TCGA-VQ-A91A	67	MALE	Stage IIIB	G1	N3a	T3	M0	YES	Fundus/Body	No	Alive
TCGA-VQ-A91D	70	MALE	Stage IIIC	G2	N2	T4b	M0	YES	Fundus/Body	No	Dead
TCGA-VQ-A91E	67	FEMALE	Stage IIIB	G3	N0	T4b	M0	YES	Antrum/Distal	No	Alive
TCGA-VQ-A91K	69	MALE	Stage IIIA	G2	N1	T3	M0	YES	Antrum/Distal	No	Alive
TCGA-VQ-A91N	59	FEMALE	Stage IV	G2	N3	T4	M0	YES	Antrum/Distal	No	Dead
TCGA-VQ-A91Q	61	MALE	Stage IV	G3	N3	T3	M0	YES	Cardia/Proximal	No	Dead
TCGA-VQ-A91S	63	MALE	Stage IIIB	GX	N1	T4b	M0	YES	Fundus/Body	No	Alive
TCGA-VQ-A91U	78	MALE	Stage IIIA	G2	N1	T3	M0	YES	Gastroesophageal Junction	No	Dead
TCGA-VQ-A91V	58	MALE	Stage IIIA	G2	N2	T3	M0	YES	Gastroesophageal Junction	Yes	Alive
TCGA-VQ-A91W	30	MALE	Stage IIIA	G2	N1	T3	M0	YES	Fundus/Body	No	Alive
TCGA-VQ-A91X	74	MALE	Stage IIIB	G3	N2	T3	M0	YES	Antrum/Distal	No	Dead
TCGA-VQ-A91Y	67	MALE	Stage IIIC	G3	N3b	T4a	M0	YES	Antrum/Distal	No	Dead
TCGA-VQ-A91Z	67	FEMALE	Stage IIIA	G2	N1	T3	M0	YES	Antrum/Distal	No	Alive
TCGA-VQ-A922	70	MALE	Stage IV	G2	N1	T4	M0	YES	Antrum/Distal	No	Dead
TCGA-VQ-A923	90	MALE	Stage IIIA	G3	N1	T3	M0	YES	Fundus/Body	No	Dead
TCGA-VQ-A924	69	MALE	Stage II	G2	N0	T3	M0	YES	Antrum/Distal	No	Dead
TCGA-VQ-A925	66	MALE	Stage IIIA	G2	N2	T3	M0	YES	Antrum/Distal	No	Dead
TCGA-VQ-A927	81	MALE	Stage IIIB	G1	N3	T3	M0	YES	Fundus/Body	No	Dead
TCGA-VQ-A928	49	MALE	Stage IV	G2	N3	T3	M0	YES	Fundus/Body	No	Dead
TCGA-VQ-A92D	67	MALE	Stage IB	G2	N0	T2b	M0	YES	Cardia/Proximal	No	Alive
TCGA-VQ-A94O	74	MALE	Stage IIIC	G2	N3	T4a	M0	YES	Antrum/Distal	No	Dead
TCGA-VQ-A94P	57	MALE	Discrepancy	GX	NX	T4	MX	Unknown	Fundus/Body	No	Dead
TCGA-VQ-A94R	63	MALE	Discrepancy	G2	N2	T4a	M0	YES	Antrum/Distal	No	Dead
TCGA-VQ-A94T	73	MALE	Stage IIIB	G3	N2	T3	M0	YES	Cardia/Proximal	No	Dead
TCGA-VQ-A94U	70	MALE	Stage IIB	G3	N0	T4a	M0	YES	Antrum/Distal	No	Alive
TCGA-VQ-AA64	68	MALE	Stage IIIB	G2	N2	T3	M0	YES	Cardia/Proximal	No	Dead
TCGA-VQ-AA68	52	FEMALE	Stage IIIC	G2	N3	T4a	M0	YES	Gastroesophageal Junction	No	Alive
TCGA-VQ-AA69	35	MALE	Stage IIIA	G2	N2	T3	M0	YES	Gastroesophageal Junction	No	Alive
TCGA-VQ-AA6A	56	MALE	Stage IIIC	G2	N3a	T4	M0	YES	Gastroesophageal Junction	No	Alive
TCGA-VQ-AA6B	48	MALE	Stage IIIB	G2	N2	T3	M0	YES	Gastroesophageal Junction	Yes	Alive
TCGA-VQ-AA6D	52	FEMALE	Stage IIIA	G2	N1	T4a	M0	YES	Antrum/Distal	No	Alive
TCGA-VQ-AA6F	57	MALE	Stage IIB	G2	N1	T3	M0	YES	Cardia/Proximal	No	Alive
TCGA-VQ-AA6G	68	MALE	Stage IIA	G2	N0	T3	M0	YES	Cardia/Proximal	No	Dead
TCGA-VQ-AA6I	68	MALE	Stage IIIB	G3	N3	T3	M0	YES	Gastroesophageal Junction	No	Dead
TCGA-VQ-AA6J	75	MALE	Stage IIIB	G3	N2	T4a	M0	YES	Cardia/Proximal	No	Alive
TCGA-VQ-AA6K	59	MALE	Stage IIIC	G3	N3a	T4a	M0	YES	Cardia/Proximal	No	Dead
TCGA-ZA-A8F6	71	MALE	Stage IB	G2	N0	T2	MX	YES	Antrum/Distal	No	Alive
TCGA-ZQ-A9CR	79	FEMALE	Stage IIIC	G3	N3	T4a	MX	YES	Antrum/Distal	No	Dead
