# Supplementary material for: Prognostic value and therapeutic potential of NEK family in stomach adenocarcinoma
Source: J Cancer. 2024 Apr 15;15(10):3154–72. doi: 10.7150/jca.90197 (PMC11064251; doi:10.7150/jca.90197)
Supplement: Supplementary file 2 — Supplementary table 2. [file jcav15p3154s2.xlsx]

## Sheet: 1 0.05
Gene	Cytoband	Altered group	Unaltered group	Altered group	Unaltered group	Log2 Ratio	p-Value	q-Value
GCNT4	5q13.3	4.79	6.02	1.81	1.55	-1.23	1.07e-12	2.52e-09
ADRB2	5q32	4.05	5.1	1.52	1.37	-1.05	1.74e-12	3.28e-09
SLC4A4	4q13.3	8.07	9.52	2.38	1.83	-1.45	1.66e-11	2.73e-08
ENTREP1		5.4	6.87	2.35	1.94	-1.47	1.91e-11	2.73e-08
AMPD1	1p13.2	1.97	3.26	1.82	1.93	-1.3	2.65e-11	2.86e-08
CA2	8q21.2	10.02	11.48	2.27	2.11	-1.46	7.68e-11	5e-08
MEOX1	17q21.31	5.36	6.38	1.66	1.46	-1.03	1.24e-10	7.05e-08
CPA3	3q24	7.06	8.33	2.05	1.8	-1.27	1.27e-10	7.05e-08
JCHAIN	4q13.3	10.61	12.13	2.51	2.19	-1.52	2.24e-10	1.06e-07
NTN1	17p13.1	7.69	8.75	1.85	1.6	-1.06	1.27e-09	4.21e-07
CD1C	1q23.1	4.01	5.12	1.91	1.78	-1.12	3.22e-09	7.32e-07
PTGDS	9q34.3	7.64	8.79	1.94	1.84	-1.14	3.39e-09	7.53e-07
CLDN18	3q22.3	10.16	12.19	3.71	3.08	-2.03	3.56e-09	7.83e-07
ADAM6	14q32.33	13.87	15.22	2.41	2.12	-1.35	4.41e-09	8.53e-07
GAPT	5q11.2	4.64	5.65	1.75	1.65	-1.01	5.21e-09	9.4e-07
ITGA8	10p13	5.24	6.51	2	2.21	-1.27	5.44e-09	9.44e-07
FCER1A	1q23.2	3.02	4.25	2.07	2.07	-1.23	5.81e-09	9.89e-07
GABRP	5q35.1	7.25	9.24	3.38	3.08	-1.99	7.76e-09	1.222e-06
ACKR1	1q23.2	6.74	8.07	2.37	2.22	-1.34	1.2e-08	1.662e-06
C1QTNF7	4p15.32	4.72	5.84	1.86	1.98	-1.13	1.26e-08	1.672e-06
TPSAB1	16p13.3	8.43	9.51	2.01	1.73	-1.08	1.27e-08	1.672e-06
CCL19	9p13.3	5.25	6.9	2.75	2.67	-1.65	1.44e-08	1.821e-06
GFRA1	10q25.3	5.96	7.35	2.65	2.2	-1.39	1.61e-08	1.936e-06
SIGLEC6	19q13.41	2.68	3.73	1.76	1.85	-1.05	1.65e-08	1.963e-06
FCRLA	1q23.3	3.89	5.22	2.4	2.25	-1.33	1.98e-08	2.147e-06
MS4A2	11q12.1	4.61	5.62	1.75	1.77	-1.01	2.23e-08	2.341e-06
CTSE	1q32.1	9.99	11.75	3.62	2.61	-1.76	2.27e-08	2.358e-06
ABCA8	17q24.2	4.86	6.36	2.57	2.66	-1.5	2.34e-08	2.393e-06
AFF3	2q11.2	4.7	5.79	2.02	1.83	-1.09	2.49e-08	2.477e-06
VSIG1	Xq22.3	6.46	8.43	3.51	3.43	-1.97	2.66e-08	2.576e-06
CD79A	19q13.2	7.1	8.34	2.36	2.05	-1.24	2.93e-08	2.662e-06
MMRN1	4q22.1	5.9	7	1.95	1.93	-1.1	3.06e-08	2.768e-06
SCNN1B	16p12.2-p12.1	2.89	4.13	1.95	2.38	-1.24	4.14e-08	3.375e-06
KCNJ15	21q22.13-q22.2	5.27	6.36	1.77	2.07	-1.09	4.58e-08	3.576e-06
TMEM100	17q22	4.88	5.98	2.08	1.89	-1.1	5.08e-08	3.77e-06
ADAMTSL3	15q25.2	5.53	6.59	1.86	1.94	-1.06	5.78e-08	4.102e-06
ALDH3A1	17p11.2	7.48	8.78	2.59	2.18	-1.31	5.99e-08	4.18e-06
CADM3	1q23.2	3.64	4.98	2.57	2.33	-1.34	7.51e-08	4.876e-06
C16ORF89	16p13.3	3.64	4.96	2.33	2.48	-1.33	8.24e-08	5.184e-06
POU2AF1	11q23.1	7.46	8.49	2	1.81	-1.03	9.58e-08	5.839e-06
ZBTB16	11q23.2	3.47	4.65	2.25	2.1	-1.18	1.06e-07	6.074e-06
PROX1	1q32.3	5.7	4.45	2.44	1.99	1.25	1.16e-07	6.378e-06
TPSB2	16p13.3	7.82	8.88	2.07	1.87	-1.06	1.19e-07	6.462e-06
SYNPO2	4q26	9.87	11.21	2.59	2.41	-1.34	1.31e-07	6.908e-06
RSPO1	1p34.3	2.61	3.65	1.92	1.95	-1.04	1.33e-07	7e-06
SGCA	17q21.33	4.68	5.89	2.31	2.23	-1.22	1.35e-07	7.045e-06
ADRA2A	10q25.2	7.1	8.35	2.48	2.21	-1.25	1.38e-07	7.114e-06
NEXMIF	Xq13.3	3.04	4.1	2.14	1.84	-1.05	1.77e-07	8.115e-06
ADH1B	4q23	6.04	7.6	3.01	2.86	-1.56	1.81e-07	8.225e-06
MYH11	16p13.11	10.67	12.18	2.97	2.72	-1.5	1.93e-07	8.62e-06
B3GNT6	11q13.5	3.16	4.86	2.79	3.22	-1.7	2.08e-07	9.139e-06
MSMB	10q11.22	4.88	6.94	3.52	3.82	-2.06	2.12e-07	9.242e-06
SELP	1q24.2	6.43	7.51	2.09	2.03	-1.09	2.3e-07	9.772e-06
WSCD2	12q23.3	3.03	4.32	2.52	2.44	-1.3	2.7e-07	1.1e-05
FCRL5	1q23.1	5.54	6.58	2.16	1.89	-1.04	3.3e-07	1.271e-05
VIPR2	7q36.3	3.83	5.03	2.28	2.32	-1.2	3.31e-07	1.273e-05
FCGBP	19q13.2	9.9	11.33	2.86	2.68	-1.43	3.62e-07	1.357e-05
LYZ	12q15	14.3	15.33	2.23	1.79	-1.03	4.02e-07	1.466e-05
COL9A3	20q13.33	6.23	5.03	2.78	1.88	1.19	4.1e-07	1.483e-05
BLK	8p23.1	3.57	4.81	2.48	2.32	-1.23	4.11e-07	1.483e-05
MADCAM1	19p13.3	3	4.16	2.06	2.36	-1.16	4.24e-07	1.51e-05
MS4A1	11q12.2	5.49	6.97	2.99	2.75	-1.47	4.26e-07	1.51e-05
GNAO1	16q13	6.06	7.13	2.2	1.96	-1.06	4.33e-07	1.527e-05
ADCYAP1	18p11.32	3.06	4.12	2.06	2.06	-1.06	4.43e-07	1.543e-05
MYOCD	17p12	6.26	7.44	2.3	2.09	-1.18	4.54e-07	1.562e-05
ABI3BP	3q12.2	7.62	8.72	2.19	2.13	-1.11	5.1e-07	1.723e-05
KCNE2	21q22.11	3.29	4.57	2.15	2.71	-1.28	5.11e-07	1.725e-05
LRP2	2q31.1	2.84	1.69	2.79	1.73	1.14	5.84e-07	1.876e-05
TYRP1	9p23	4.41	5.62	2.16	2.32	-1.21	5.93e-07	1.888e-05
ECRG4	2q12.2	3.94	5.47	3	3.04	-1.53	6.99e-07	2.103e-05
CCL14	17q12	6.92	7.94	2.11	1.98	-1.03	7.66e-07	2.254e-05
MAMDC2	9q21.12	4.29	5.49	2.47	2.34	-1.2	8.37e-07	2.406e-05
HHIP	4q31.21	3.72	4.87	2.17	2.36	-1.15	8.41e-07	2.414e-05
LMOD1	1q32.1	8.96	10.06	2.31	2.13	-1.09	1.168e-06	3.038e-05
CNTN1	12q12	3.66	4.97	2.67	2.65	-1.31	1.233e-06	3.149e-05
C7	5p13.1	7.73	9.28	3.21	3.14	-1.55	1.569e-06	3.694e-05
KCNMA1	10q22.3	7.47	8.63	2.46	2.29	-1.16	1.57e-06	3.694e-05
FAM30A	14q32.33	4.27	5.32	2.2	2.08	-1.04	1.574e-06	3.699e-05
FMO2	1q24.3	6.6	7.69	2.2	2.24	-1.09	1.582e-06	3.708e-05
TNFRSF13B	17p11.2	2.88	3.88	2.04	2.05	-1	1.631e-06	3.79e-05
PRIMA1	14q32.12	4.53	5.8	2.79	2.24	-1.27	1.821e-06	4.154e-05
DES	2q35	9.87	11.64	3.85	3.49	-1.77	1.842e-06	4.186e-05
MUCL3	6p21.33	7.01	8.99	3.73	3.99	-1.98	1.877e-06	4.232e-05
A4GNT	3q22.3	3.31	4.81	2.92	3.22	-1.5	2.03e-06	4.455e-05
RGMA	15q26.1	7.38	8.47	2.31	2.22	-1.09	2.22e-06	4.764e-05
CD22	19q13.12	5.44	6.49	2.19	2.18	-1.05	2.221e-06	4.764e-05
OGN	9q22.31	6.27	7.67	2.85	2.92	-1.39	2.245e-06	4.792e-05
WNT11	11q13.5	5.3	4.09	2.94	2.15	1.21	2.32e-06	4.865e-05
TENM2	5q34	3.45	4.54	2.24	2.29	-1.09	2.344e-06	4.892e-05
CYP1B1	2p22.2	7.95	9	2.22	2.15	-1.04	2.464e-06	5.07e-05
FCRL2	1q23.1	3.34	4.34	2.07	2.11	-1	2.482e-06	5.083e-05
MUSK	9q31.3	2.1	3.13	1.92	2.14	-1.03	2.678e-06	5.353e-05
ADH1C	4q23	6.75	8.33	3.21	3.12	-1.58	2.715e-06	5.4e-05
BCAS1	20q13.2	8.91	9.95	2.25	2.11	-1.04	2.747e-06	5.445e-05
IGF1	12q23.2	7.19	8.22	2.08	2.19	-1.02	2.787e-06	5.507e-05
SCRG1	4q34.1	3.78	5.17	2.94	2.91	-1.39	3.02e-06	5.815e-05
PGM5	9q21.11	7.24	8.34	2.45	2.26	-1.1	3.836e-06	7.05e-05
AKR1B10	7q33	8.22	9.94	3.73	3.35	-1.72	4.404e-06	7.776e-05
SCARA5	8p21.1	4.45	5.55	2.42	2.35	-1.1	4.862e-06	8.409e-05
ANGPTL1	1q25.2	4.65	5.75	2.47	2.34	-1.1	6.29e-06	0.0001017
CASQ2	1p13.1	4.09	5.34	2.59	2.6	-1.25	6.425e-06	0.0001031
CILP	15q22.31	6.2	7.42	2.68	2.68	-1.23	6.687e-06	0.0001061
RIMS1	6q13	2.58	3.69	2.21	2.39	-1.11	6.889e-06	0.0001084
PIGR	1q32.1	11.69	13.23	3.73	3.09	-1.54	7.297e-06	0.0001134
PSCA	8q24.3	7.3	9.05	3.66	3.97	-1.75	7.326e-06	0.0001136
ADAM33	20p13	5.5	6.5	2.33	2.13	-1.01	7.805e-06	0.0001189
SHISA3	4p13	4.06	5.14	2.23	2.47	-1.08	7.827e-06	0.0001189
LGALS9C	17p11.2	5.69	6.78	2.37	2.45	-1.09	9.207e-06	0.000135
SCN7A	2q24.3	3.16	4.37	2.63	2.52	-1.21	9.604e-06	0.0001392
RSPO2	8q23.1	3.18	4.19	2.2	2.27	-1.01	9.607e-06	0.0001392
CYP4B1	1p33	2.88	4	2.07	2.56	-1.12	9.77e-06	0.0001409
CHRDL1	Xq23	5.48	6.82	3	2.97	-1.34	1.026e-05	0.0001465
SFRP1	8p11.21	5.98	7.15	2.63	2.61	-1.17	1.077e-05	0.0001521
ATP1A2	1q23.2	4.5	5.73	2.84	2.67	-1.22	1.124e-05	0.0001575
NGFR	17q21.33	4.9	6.03	2.56	2.53	-1.13	1.226e-05	0.0001677
HOXD13	2q31.1	1.86	0.83	2.8	1.66	1.03	1.242e-05	0.0001694
HSPB7	1p36.13	6.32	7.48	2.67	2.61	-1.16	1.408e-05	0.0001866
FCER2	19p13.2	2.49	3.53	2.16	2.52	-1.05	1.445e-05	0.0001896
LINC03040		6.53	5.51	2.44	2.25	1.02	1.607e-05	0.0002058
GREM2	1q43	5.53	6.67	2.58	2.64	-1.14	1.667e-05	0.0002115
FAM177B	1q41	3.65	4.74	2.51	2.45	-1.08	1.673e-05	0.0002119
VSIG2	11q24.2	7.42	8.67	3.02	2.8	-1.26	1.834e-05	0.0002271
SLC35D3	6q23.3	3.47	2.46	2.59	2.13	1.01	2.035e-05	0.000245
CXCL17	19q13.2	6.16	7.72	3.52	3.66	-1.56	2.145e-05	0.0002543
FDCSP	4q13.3	4.62	6.12	3.39	3.29	-1.51	2.166e-05	0.0002562
KIAA0408	6q22.33	2.12	3.39	2.73	2.85	-1.26	2.24e-05	0.0002626
ANXA10	4q32.3	6.76	8.3	3.72	3.5	-1.55	2.299e-05	0.0002681
LTF	3p21.31	7.19	8.61	3.51	3.16	-1.42	2.301e-05	0.0002681
PLN	6q22.31	6.33	7.33	2.38	2.3	-1	2.409e-05	0.0002783
GAD1	2q31.1	5.58	4.58	2.49	2.2	1	2.412e-05	0.0002783
AXDND1	1q25.2	3.01	4.04	2.27	2.52	-1.04	2.431e-05	0.0002794
CR2	1q32.2	5.5	6.85	3.3	3.07	-1.35	2.713e-05	0.0003022
FCRL1	1q23.1	2.66	3.68	2.36	2.47	-1.02	3.243e-05	0.0003465
LGALS9B	17p11.2	2.87	4.03	2.69	2.84	-1.16	3.861e-05	0.0003977
MLXIPL	7q11.23	7.65	6.64	2.64	2.25	1.01	3.937e-05	0.0004041
ADCY5	3q21.1	5.42	6.51	2.7	2.35	-1.09	4.414e-05	0.0004405
THBS4	5q14.1	6.95	8.41	3.28	3.7	-1.46	4.492e-05	0.0004471
CTNND2	5p15.2	3.07	4.15	2.53	2.45	-1.08	4.615e-05	0.0004567
FLNC	7q32.1	9.47	10.48	2.6	2.33	-1.01	4.632e-05	0.0004573
PTGIS	20q13.13	7.69	8.7	2.51	2.4	-1.01	4.634e-05	0.0004573
MAL	2q11.1	3.82	4.84	2.24	2.64	-1.02	5.14e-05	0.0004969
CYP2C18	10q23.33	7.09	8.1	2.56	2.16	-1	5.328e-05	0.0005093
SERPINB7	18q21.33	3.47	4.67	2.71	2.87	-1.2	5.963e-05	0.0005579
HSPB6	19q13.12	8.43	9.55	2.77	2.72	-1.11	6.256e-05	0.0005791
ACTG2	2p13.1	10.4	11.59	2.92	2.71	-1.19	6.274e-05	0.0005801
CHRDL2	11q13.4	7.03	8.21	2.83	2.74	-1.18	6.604e-05	0.0006012
DLX3	17q21.33	2.65	1.63	2.81	2.06	1.02	6.749e-05	0.0006112
TCEAL2	Xq22.1	3.87	4.97	2.82	2.7	-1.11	7.173e-05	0.0006407
CNN1	19p13.2	9.26	10.37	2.77	2.57	-1.11	7.976e-05	0.0006979
EYA2	20q13.12	4.92	5.97	2.72	2.55	-1.05	8.112e-05	0.0007088
HOXC13	12q13.13	3.62	2.46	3.11	2.56	1.16	9.56e-05	0.0008034
FER1L6	8q24.13	5.34	6.74	3.43	3.68	-1.41	0.0001041	0.0008585
CPS1	2q34	7.73	9.16	3.45	3.79	-1.43	0.0001083	0.0008852
PI16	6p21.2	4.08	5.12	2.52	2.8	-1.03	0.0001452	0.001122
SOX21	13q32.1	3.45	4.72	3	3.3	-1.27	0.0001719	0.001279
NOTUM	17q25.3	5.34	4.17	3.75	2.49	1.17	0.0001862	0.001368
CAPN6	Xq23	6.65	7.79	3.17	2.68	-1.14	0.0002181	0.001548
SLC9A4	2q12.1	3.57	4.78	2.92	3.23	-1.21	0.0002401	0.001676
ATP13A4	3q29	4.15	5.17	2.77	2.78	-1.01	0.0003127	0.002055
LIPF	10q23.31	4.65	6.55	4.72	5.41	-1.9	0.0004894	0.002917
MUC6	11p15.5	9.54	11.06	4.36	4.33	-1.52	0.0005218	0.003076
UGT1A10	2q37.1	6.02	7.16	3.19	3.16	-1.14	0.0006829	0.003798
NOX1	Xq22.1	4.49	3.48	3.29	2.7	1.02	0.000689	0.003818
IGF2BP1	17q21.32	4.49	3.3	3.73	2.99	1.19	0.00073	0.004006
UPK1B	3q13.32	3.48	4.6	3.01	3.51	-1.13	0.0007546	0.004115
GSTA1	6p12.2	6.24	7.38	3.4	3.04	-1.14	0.000764	0.00415
MYOC	1q24.3	2.52	3.55	2.71	3.1	-1.02	0.001049	0.00534
BPIFB1	20q11.21	6.5	8.09	4.32	4.8	-1.59	0.001126	0.00564
GKN2	2p13.3	2.85	4.23	3.63	4.3	-1.38	0.001222	0.006012
TFF2	21q22.3	6.99	8.42	4.21	4.14	-1.43	0.001235	0.006057
TFF1	21q22.3	9.41	10.55	3.38	3.36	-1.14	0.001367	0.00656
PGC	6p21.1	9.35	10.86	4.57	4.82	-1.51	0.001523	0.00718
FGB	4q31.3	3.67	2.64	3.43	2.82	1.03	0.001663	0.007688
C6ORF58	6q22.33	2.81	3.94	3.14	3.76	-1.14	0.002249	0.009746
PGA3	11q12.2	4.27	5.83	4.37	5.53	-1.56	0.00228	0.009857
SLC13A2	17q11.2	3.75	4.85	3.36	3.51	-1.1	0.002577	0.0109
PIK3C2G	12p12.3	4.94	6.08	3.56	3.7	-1.13	0.003273	0.0131
GKN1	2p13.3	3.19	4.55	3.96	4.73	-1.36	0.003509	0.0138
CHGA	14q32.12	4.17	5.26	3.71	3.77	-1.09	0.003911	0.0151
GC	4q13.3	3.25	4.27	3.34	3.41	-1.02	0.004265	0.0162
SLC6A19	5p15.33	5.8	6.82	3.74	3.52	-1.02	0.005046	0.0184
MUC2	11p15.5	6.94	8.24	4.33	4.59	-1.31	0.005813	0.0206
GP2	16p12.3	6.15	7.26	3.93	3.8	-1.11	0.006346	0.0221
LYPD2	8q24.3	3.32	4.35	3.02	4.05	-1.03	0.007473	0.0252
PGA4	11q12.2	3.48	4.82	4.46	5.39	-1.34	0.0114	0.035
DMBT1	10q26.13	10.38	11.38	3.91	4.07	-1	0.0185	0.0511
